# Supplementary material for: Advanced Medical Therapies for Perianal Fistulizing Crohn’s Disease: A Systematic Review of Clinical, Radiological, Surgical, and Composite Outcomes
Source: Pharmaceuticals (Basel). 2026 Mar 4;19(3):417. doi: 10.3390/ph19030417 (PMC13029034; doi:10.3390/ph19030417)
Supplement: Supplementary file 1 [file pharmaceuticals-19-00417-s001.zip]

Archive with 2 entries (2 files):
- Table S1-PRISMA_2020_checklist.pdf
- Tables S2-S11.pdf
